# Supplementary material for: A critical period of prehearing spontaneous Ca2+ spiking is required for hair‐bundle maintenance in inner hair cells
Source: EMBO J. 2023 Jan 3;42(4):e112118. doi: 10.15252/embj.2022112118 (PMC9929643; doi:10.15252/embj.2022112118)
Supplement: Supplementary file 3 — Dataset EV1 [file EMBJ-42-e112118-s003.xlsx]

## Sheet: Differentially_expressed_genes
Gene	baseMean	log2FoldChange	lfcSE	stat	pvalue	padj
A230020J21Rik	11.6709	5.03758	1.21971	3.63823	0.000274524	0.00943822
Kcnj2	1813.49	3.80614	0.180185	17.7936	7.92013e-71	1.24972e-66
Slc24a2	630.582	2.763	0.418246	5.17159	2.32106e-07	2.23317e-05
Iqsec3	528.527	2.60125	0.537305	3.72461	0.00019562	0.00717833
Cacng2	21.8256	2.52534	0.607369	3.16997	0.00152454	0.0411208
Mki67	100.23	2.52344	0.346008	5.55896	2.71393e-08	3.86754e-06
Nefh	4706.24	2.51604	0.498996	3.83978	0.000123143	0.00498222
Ryr1	113.012	2.42972	0.342867	5.33652	9.47492e-08	1.08337e-05
Meg3	303.547	2.40393	0.560534	3.21823	0.00128984	0.0353766
Tnr	39.1275	2.36304	0.501589	3.5149	0.000439921	0.0141953
Cep290	121.284	2.33169	0.309452	5.59597	2.19396e-08	3.32871e-06
Ank1	781.29	2.30763	0.474261	3.60062	0.00031746	0.0107725
Elavl3	205.768	2.26992	0.351995	4.74416	2.09371e-06	0.000154377
Dst	2980.01	2.2657	0.148579	11.2108	3.6074e-29	1.89737e-25
Kif5a	1892.11	2.24501	0.325592	5.05237	4.36364e-07	3.91216e-05
Efcc1	115.852	2.17574	0.295511	5.33227	9.69949e-08	1.10107e-05
Map1a	5402.7	2.1721	0.408358	3.8498	0.000118213	0.00481986
Nos1	560.769	2.16234	0.189433	8.24748	1.61766e-16	2.32046e-13
Cenpe	57.2121	2.14186	0.444857	3.46597	0.000528315	0.0165731
D830031N03Rik	221.938	2.1244	0.207838	7.33455	2.22467e-13	1.59559e-10
Pcnxl2	72.2243	2.11828	0.378909	4.00698	6.14988e-05	0.00273349
Jph3	109.24	2.11413	0.351676	4.30547	1.66628e-05	0.00087934
Scn8a	353.09	2.10809	0.47259	3.19112	0.00141722	0.0384893
Zfp804a	145.897	2.09528	0.347769	4.29962	1.71089e-05	0.000893914
Cntnap5a	122.284	2.09194	0.370088	4.03132	5.54646e-05	0.0025005
Col7a1	382.844	2.0613	0.218325	6.69323	2.183e-11	9.84158e-09
Gabbr2	237.22	2.0544	0.317648	4.57866	4.67959e-06	0.000307663
Pla2g4e	351.583	2.03483	0.201683	7.1143	1.12479e-12	7.0992e-10
Cmya5	55.0031	2.03468	0.397951	3.60516	0.000311966	0.0106089
Utrn	5099.88	2.03195	0.127475	11.2332	2.80049e-29	1.89737e-25
Kcnc1	469.671	2.03124	0.450886	3.17428	0.0015021	0.0405851
Chd5	163.154	2.02408	0.324236	4.3921	1.12262e-05	0.000651245
Trip11	779.217	2.00653	0.158084	8.89737	5.71864e-19	1.50391e-15
Ankrd11	2327.39	1.9983	0.159816	8.74943	2.14441e-18	4.8338e-15
Camk4	341.387	1.98075	0.265194	5.20658	1.9235e-07	1.89693e-05
Lama1	159.888	1.97131	0.307352	4.46169	8.13144e-06	0.000489718
D630023F18Rik	42.514	1.95464	0.393357	3.44379	0.000573619	0.0177126
Akap9	1443.64	1.94539	0.189535	7.09838	1.26226e-12	7.37673e-10
Slfn5	299.805	1.9259	0.280665	4.72415	2.31084e-06	0.00016726
Nfkbiz	95.4679	1.91716	0.302581	4.35307	1.34244e-05	0.000756513
Soga3	90.6633	1.91442	0.418846	3.1382	0.00169991	0.045005
Golgb1	1817.9	1.91386	0.171832	7.64615	2.07079e-14	2.04219e-11
Unc13a	108.246	1.91369	0.299884	4.38067	1.18314e-05	0.000681344
Pappa	287.782	1.90932	0.275652	4.74991	2.03509e-06	0.000150759
Rims1	53.2469	1.90341	0.361206	3.60849	0.00030798	0.0104959
Bsn	197.893	1.90247	0.244985	5.31654	1.05759e-07	1.18353e-05
Ryr2	68.675	1.90145	0.338371	3.84623	0.00011995	0.00487807
Pclo	269.879	1.89654	0.24676	5.25427	1.48611e-07	1.54272e-05
Cntrl	163.568	1.89501	0.242354	5.34347	9.11827e-08	1.07371e-05
Mdga1	3805.05	1.89126	0.412069	3.13359	0.00172679	0.0454875
Lancl3	103.644	1.88653	0.35195	3.65543	0.000256754	0.00896309
Grik3	132.766	1.88598	0.265354	4.84628	1.25799e-06	9.82665e-05
Sphkap	145.842	1.88372	0.337771	3.80057	0.000144363	0.00576685
BC005561	109.963	1.87771	0.32773	3.89866	9.67249e-05	0.00402697
Golga4	2040.22	1.87404	0.175516	7.25884	3.90426e-13	2.67849e-10
Ky	138.859	1.87051	0.323873	3.92287	8.7501e-05	0.00369166
Syne3	123.798	1.86906	0.260335	4.8747	1.08972e-06	8.64054e-05
Pdzd2	2658.36	1.86652	0.145925	8.67922	3.98496e-18	6.98651e-15
Tet2	387.009	1.84929	0.216326	5.77505	7.69284e-09	1.44506e-06
Zfp536	256.76	1.84657	0.203691	6.11991	9.36296e-10	2.18036e-07
L1cam	453.998	1.83487	0.235793	5.23709	1.63129e-07	1.6395e-05
Cyyr1	41.9272	1.83284	0.388115	3.17649	0.00149071	0.0404156
Uaca	2591.02	1.82389	0.323261	3.78606	0.000153056	0.00603766
Scrt1	723.622	1.82277	0.390718	3.12955	0.00175077	0.0460424
Shank1	257.055	1.7862	0.21655	5.47774	4.30801e-08	5.66467e-06
Hivep1	1062.98	1.7861	0.157073	7.55122	4.31185e-14	3.77982e-11
Nexn	92.9744	1.77383	0.294641	3.98393	6.77861e-05	0.00296287
Kcna2	2133.03	1.7706	0.175123	6.68443	2.31828e-11	1.01611e-08
Kcnc3	928.983	1.76909	0.203995	5.73096	9.98659e-09	1.81125e-06
Bod1l	760.126	1.76655	0.180195	6.47384	9.55452e-11	2.79187e-08
Shisa6	87.6617	1.76563	0.283213	4.11574	3.85937e-05	0.00184537
Syt7	796.274	1.76223	0.359325	3.23448	0.00121864	0.0336169
Syne1	218.215	1.757	0.193282	5.98611	2.14922e-09	4.46218e-07
Adam12	137.453	1.75274	0.305592	3.77214	0.00016185	0.0062594
Zbtb20	379.886	1.74849	0.22727	5.05341	4.33981e-07	3.91216e-05
Akap13	1993.73	1.74617	0.149628	7.66015	1.8571e-14	1.95355e-11
Nav3	589.537	1.73891	0.183138	6.21889	5.00699e-10	1.29517e-07
Snhg11	111.691	1.73673	0.334098	3.4024	0.000667958	0.0202298
Sptbn4	262.216	1.73191	0.260405	4.34672	1.3819e-05	0.000773228
Gm20605	374.227	1.72086	0.18627	6.01738	1.77259e-09	3.83147e-07
Reln	930.532	1.71796	0.112504	9.93712	2.87015e-23	1.1322e-19
Prrc2c	2517.41	1.71565	0.146973	7.59081	3.17909e-14	2.95076e-11
Kmt2a	1117.3	1.70483	0.15872	6.96088	3.3815e-12	1.83989e-09
Nfasc	1599.45	1.69811	0.130062	8.44297	3.09375e-17	4.88162e-14
Mical3	1112.66	1.69008	0.165456	6.58835	4.44736e-11	1.49308e-08
Hivep3	201.008	1.6857	0.202761	5.35457	8.57582e-08	1.03296e-05
Adamts20	628.303	1.68106	0.177922	6.076	1.23215e-09	2.73831e-07
Neat1	646.338	1.67935	0.205899	5.24212	1.58746e-07	1.60568e-05
Macf1	2629.2	1.66781	0.160557	6.65068	2.91744e-11	1.21222e-08
Kcnq2	248.299	1.66778	0.285943	3.73425	0.000188274	0.00705647
Fyco1	1226.78	1.6608	0.186389	5.69136	1.26028e-08	2.16152e-06
Crebbp	1017.05	1.64473	0.162001	6.4489	1.12667e-10	3.1746e-08
Pou4f1	84.4587	1.64427	0.316914	3.29512	0.000983792	0.0278694
Filip1	530.636	1.64021	0.211467	4.91903	8.69763e-07	7.14792e-05
Tpr	2008.33	1.63841	0.305984	3.39368	0.000689603	0.0206868
Adarb1	1151.02	1.63111	0.18045	5.71411	1.10277e-08	1.97733e-06
Plekha6	660.35	1.63059	0.179209	5.75079	8.88299e-09	1.62982e-06
Ank2	4281.72	1.63009	0.148825	6.92146	4.47022e-12	2.33843e-09
Disp2	649.102	1.62948	0.225228	4.57082	4.85813e-06	0.000315708
Cntnap1	599.055	1.62742	0.220958	4.64983	3.32216e-06	0.000229993
Tmf1	549.246	1.62656	0.209232	4.90631	9.28052e-07	7.50961e-05
Fry	1930.66	1.62492	0.148161	6.91758	4.59417e-12	2.33843e-09
Nav2	1339.35	1.62209	0.165792	6.16488	7.05362e-10	1.73905e-07
Gpr158	178.375	1.61154	0.305056	3.31592	0.000913431	0.0261579
Cep350	1085.75	1.60171	0.150713	6.64646	3.00217e-11	1.21465e-08
Pcnt	546.915	1.60149	0.180216	5.55713	2.74253e-08	3.86754e-06
Myh9	5058.96	1.59597	0.121435	8.20168	2.37051e-16	3.11702e-13
Syne2	3798.37	1.59594	0.169849	5.86372	4.52613e-09	8.81702e-07
Akap6	429.702	1.5955	0.219788	4.52937	5.91592e-06	0.000374889
Spen	1433.24	1.59394	0.151097	6.57811	4.76462e-11	1.56627e-08
Cep250	592.862	1.5898	0.210351	4.70549	2.53253e-06	0.00018164
Sptbn1	20468.2	1.58626	0.127167	7.7556	8.79264e-15	1.02766e-11
Zbed6	571.563	1.58448	0.161528	6.09478	1.09587e-09	2.47025e-07
Uvssa	178.835	1.58064	0.263179	3.72614	0.000194431	0.00716805
Trim56	311.467	1.58032	0.197226	4.97052	6.6772e-07	5.66449e-05
Plec	2865.44	1.57701	0.137469	7.10712	1.18487e-12	7.19081e-10
Srcap	2331.62	1.57255	0.156656	6.20821	5.35905e-10	1.36388e-07
Eea1	567.037	1.57214	0.197021	4.93421	8.04757e-07	6.71866e-05
Tnrc6b	2010.15	1.56717	0.146113	6.61932	3.60848e-11	1.32414e-08
Cacna1e	263.957	1.5659	0.170547	5.66354	1.48281e-08	2.48907e-06
Ankrd26	166.032	1.56296	0.256276	3.75753	0.000171602	0.00654036
Sptb	3494.55	1.55981	0.148049	6.48301	8.99114e-11	2.72829e-08
Hspg2	13408.8	1.55915	0.110327	8.69368	3.50894e-18	6.92094e-15
Dock10	499.956	1.55635	0.16219	5.89646	3.71376e-09	7.51275e-07
Scn1a	465.507	1.55148	0.252341	3.7706	0.000162858	0.00626766
Ptprb	559.966	1.54279	0.173437	5.4359	5.45197e-08	6.93763e-06
Shroom4	131.513	1.5398	0.227931	4.12315	3.73724e-05	0.00179888
Itpr3	2023.39	1.53742	0.126349	7.41932	1.1772e-13	9.28751e-11
Fat3	121.264	1.53701	0.243048	3.85525	0.000115613	0.00472607
Acan	2709.69	1.53458	0.171147	5.46072	4.74202e-08	6.13315e-06
Mapk10	577.834	1.53223	0.241457	3.86084	0.000112999	0.00464324
Inpp4a	207.058	1.53107	0.202082	4.60738	4.07782e-06	0.000277344
Bdp1	604.838	1.53044	0.165962	5.60631	2.06683e-08	3.17376e-06
Col4a3	4275.96	1.52799	0.140167	6.62061	3.5772e-11	1.32414e-08
5430419D17Rik	78.7843	1.52645	0.28548	3.24523	0.00117354	0.0325417
Syngap1	197.516	1.52561	0.214145	4.32232	1.54395e-05	0.000831466
Cdc42bpa	2249.08	1.52512	0.144447	6.40454	1.50819e-10	4.17503e-08
Map3k9	424.911	1.5224	0.16454	5.6059	2.07172e-08	3.17376e-06
Sv2c	207.713	1.51928	0.261057	3.52136	0.000429337	0.0139314
Trim67	321.67	1.51674	0.162691	5.63483	1.75226e-08	2.82132e-06
Mapk4	244.323	1.51187	0.242214	3.76473	0.000166728	0.00640096
Kalrn	834.716	1.51128	0.184075	4.95056	7.40005e-07	6.24414e-05
Setbp1	1417.82	1.51063	0.143995	6.32408	2.54742e-10	6.6993e-08
Foxn3	449.813	1.51041	0.161724	5.62942	1.80812e-08	2.88185e-06
Trio	1596.97	1.50682	0.122194	7.42117	1.16092e-13	9.28751e-11
Gbp7	267.112	1.50523	0.264957	3.41653	0.000634252	0.0193576
Ppp1r12b	136.018	1.50262	0.246569	3.66073	0.000251501	0.00881875
Col4a4	2704.93	1.49984	0.121934	7.37974	1.58601e-13	1.1917e-10
Bptf	2018.28	1.4992	0.137116	6.55796	5.45498e-11	1.72148e-08
Bahcc1	738.975	1.49083	0.161909	5.50201	3.75479e-08	5.06384e-06
Gas7	1105.84	1.49014	0.160094	5.56011	2.69598e-08	3.86754e-06
Nacad	326.738	1.48935	0.264285	3.36511	0.00076512	0.022482
Flt1	698.198	1.48742	0.148034	5.99469	2.03869e-09	4.30105e-07
Nipbl	1949.28	1.48513	0.165528	5.3473	8.9277e-08	1.05917e-05
Arhgap31	2872.08	1.48511	0.125315	7.06307	1.62864e-12	9.17797e-10
Nav1	2200.41	1.48422	0.0979214	9.02993	1.71779e-19	5.42101e-16
Hcn1	368.071	1.48334	0.237584	3.718	0.000200805	0.00733449
Myo5a	1585.78	1.48312	0.183087	4.82351	1.41053e-06	0.000108042
Hipk2	849.952	1.47971	0.15532	5.66383	1.48028e-08	2.48907e-06
Obscn	121.75	1.47389	0.260641	3.35287	0.000799788	0.0234135
Kif21b	284.635	1.4712	0.224072	3.88806	0.00010105	0.00418494
Stx1b	387.12	1.47114	0.246479	3.53433	0.000408803	0.0134106
Akna	185.48	1.46938	0.237525	3.66015	0.000252065	0.00881891
Srrm2	5272.76	1.46769	0.141229	6.14384	8.05506e-10	1.92577e-07
Dock3	345.277	1.46656	0.241576	3.5871	0.000334379	0.011202
Syn3	643.724	1.46613	0.153225	5.65265	1.5799e-08	2.58092e-06
Ankrd12	662.509	1.46551	0.173109	4.99981	5.73872e-07	5.05873e-05
Nrxn1	697.529	1.46473	0.199334	4.33808	1.43734e-05	0.000792998
Myo15	328.053	1.46186	0.183334	4.70104	2.58834e-06	0.000184398
Tcf20	889.993	1.46148	0.161428	5.33663	9.46905e-08	1.08337e-05
Firre	297.325	1.45983	0.248717	3.45707	0.000546086	0.0170491
Unc80	388.378	1.45826	0.143566	5.97814	2.25693e-09	4.62495e-07
Miat	211.637	1.45402	0.239216	3.57008	0.000356866	0.0118547
Map1b	10477.9	1.44945	0.13051	6.50869	7.58111e-11	2.34554e-08
Kmt2e	2519.96	1.44666	0.125209	6.76199	1.36109e-11	6.50808e-09
Kmt2c	1350.94	1.44602	0.13056	6.47995	9.17516e-11	2.7316e-08
Zbtb38	550.564	1.44432	0.182939	4.61527	3.92579e-06	0.000269326
Loxhd1	299.087	1.44398	0.223486	3.77643	0.000159092	0.00620827
Mapk8ip3	1550.64	1.43978	0.162253	5.17573	2.27022e-07	2.21122e-05
Plxnd1	3943.56	1.43951	0.122997	6.82541	8.76775e-12	4.32332e-09
D430041D05Rik	452.863	1.43938	0.194792	4.30914	1.63891e-05	0.000867796
2810474O19Rik	485.677	1.43678	0.226826	3.68909	0.000225059	0.00807091
Pakap	578.515	1.43212	0.157484	5.28383	1.26508e-07	1.33078e-05
Maml3	981.496	1.43154	0.157074	5.29391	1.19731e-07	1.2852e-05
Sez6	446.139	1.43012	0.250548	3.31321	0.000922301	0.0263462
Kif1a	6187.62	1.42786	0.151295	5.47181	4.45453e-08	5.80893e-06
Kcna1	5942.92	1.42754	0.154136	5.36891	7.92137e-08	9.61471e-06
Zfp142	577.309	1.42663	0.169569	4.87489	1.08867e-06	8.64054e-05
Apc	3922.55	1.42637	0.166207	4.97194	6.62874e-07	5.66449e-05
Ash1l	2091.04	1.4253	0.124934	6.60589	3.95145e-11	1.37808e-08
Mical2	346.796	1.42015	0.173418	4.72932	2.25278e-06	0.000164568
Arhgap21	1716.45	1.41441	0.144094	5.65193	1.5866e-08	2.58092e-06
Tln1	6321.83	1.4144	0.12333	6.60343	4.01748e-11	1.37808e-08
Col24a1	1194.39	1.40895	0.197293	4.10026	4.12683e-05	0.00193226
Lyst	422.68	1.40713	0.13876	5.81674	6.00076e-09	1.15471e-06
Limch1	2724.05	1.40593	0.16209	4.9721	6.62321e-07	5.66449e-05
Upf1	1855.99	1.40351	0.131356	6.11701	9.53448e-10	2.18036e-07
Dync1h1	9077.94	1.40344	0.121268	6.62529	3.46565e-11	1.32414e-08
Igsf10	547.063	1.40102	0.163706	4.89305	9.92855e-07	7.95242e-05
Shroom3	1479.61	1.39778	0.14528	5.49132	3.9894e-08	5.33464e-06
Nin	3089.5	1.3977	0.153821	5.18587	2.15004e-07	2.10717e-05
Gldn	3639.29	1.39685	0.156245	5.10001	3.39628e-07	3.1157e-05
Col5a3	720.177	1.39556	0.173278	4.59121	4.40692e-06	0.000292171
4932438A13Rik	1122.42	1.39527	0.15655	5.07999	3.77453e-07	3.42289e-05
Nbeal2	794.142	1.39515	0.184482	4.31019	1.63112e-05	0.000866583
Sned1	1571.04	1.39511	0.159278	4.99194	5.97757e-07	5.23517e-05
Akap12	11374	1.39263	0.148521	5.33682	9.45912e-08	1.08337e-05
Smg1	1316.04	1.39067	0.143278	5.5184	3.42095e-08	4.65338e-06
Zc3h13	1122.19	1.38833	0.159965	4.92811	8.30273e-07	6.8591e-05
Mcc	1406.52	1.38691	0.119724	6.57269	4.94141e-11	1.59124e-08
Tln2	1674.63	1.38679	0.131257	5.99424	2.04435e-09	4.30105e-07
Slit3	1662.93	1.38231	0.100931	7.75099	9.11796e-15	1.02766e-11
Plxna2	659.169	1.38198	0.180367	4.33548	1.45441e-05	0.000799621
Med13l	1556.23	1.37601	0.148855	5.21317	1.85636e-07	1.84223e-05
Chd7	965.346	1.37223	0.168	4.59657	4.29496e-06	0.000288384
Chd3	4973.74	1.36928	0.141359	5.44202	5.26789e-08	6.75789e-06
C530008M17Rik	1491.73	1.36772	0.124126	6.18505	6.20817e-10	1.5549e-07
Gcc2	574.935	1.36535	0.209997	3.64455	0.000267861	0.0092892
Sorl1	7634.02	1.36462	0.143133	5.34203	9.19136e-08	1.0743e-05
Zfp608	1145.1	1.36312	0.159878	4.77316	1.81357e-06	0.000135622
Rest	860.515	1.36254	0.129459	5.89016	3.85824e-09	7.60989e-07
Myo18a	2571.15	1.36246	0.112911	6.75277	1.45046e-11	6.73143e-09
Sema3g	219.6	1.36205	0.17455	4.36578	1.2667e-05	0.00072156
Col11a2	95557.2	1.36154	0.133548	5.70232	1.18186e-08	2.0493e-06
Mapkbp1	1192.53	1.36129	0.148206	5.13672	2.79578e-07	2.59498e-05
Cntln	333.806	1.35976	0.223389	3.40106	0.000671242	0.0202903
Slc7a14	595.899	1.35967	0.169678	4.47712	7.56558e-06	0.000466318
Lama2	6639.7	1.3596	0.115016	6.60431	3.99369e-11	1.37808e-08
Myo9b	1586.93	1.35765	0.136598	5.54655	2.9136e-08	4.03278e-06
Wdfy3	2678.52	1.35724	0.117136	6.46461	1.01558e-10	2.91361e-08
Jmjd1c	1408.39	1.35613	0.140321	5.38855	7.10265e-08	8.69224e-06
Tnxb	315.684	1.35404	0.16894	4.46333	8.06962e-06	0.000489061
Srrm3	187.148	1.35397	0.202411	3.72496	0.000195347	0.00717833
Myh10	3905.87	1.35269	0.143449	5.24709	1.54516e-07	1.57298e-05
Ahnak	3239.75	1.35086	0.131489	5.71045	1.12677e-08	1.98562e-06
Baz2b	916.393	1.35081	0.157034	4.7812	1.74248e-06	0.000130927
Col27a1	3870.53	1.34998	0.159164	4.71197	2.45328e-06	0.000176759
Ager	588.533	1.3487	0.222122	3.37067	0.000749849	0.0221156
Ece1	3022.53	1.34842	0.132239	5.65962	1.51705e-08	2.51974e-06
Pan3	540.46	1.34391	0.198623	3.74534	0.000180147	0.00680033
Mdn1	365.025	1.34389	0.143773	5.17408	2.29033e-07	2.21712e-05
Papln	700.107	1.3438	0.216115	3.44169	0.0005781	0.0178161
Stk10	475.488	1.34285	0.203311	3.65377	0.000258413	0.00900111
Hspa12a	3125.72	1.34194	0.161589	4.59154	4.39994e-06	0.000292171
Plce1	1112.07	1.34106	0.161654	4.58421	4.55704e-06	0.00030086
Sptan1	11413.5	1.34072	0.131823	5.6191	1.9195e-08	2.99879e-06
Rock2	1571.48	1.33934	0.132589	5.57618	2.45864e-08	3.69475e-06
Tnik	713.403	1.33758	0.164286	4.48963	7.13476e-06	0.000446744
Fbf1	701.847	1.33684	0.152665	4.82651	1.38947e-06	0.000107472
Dlgap3	172.652	1.33043	0.211845	3.44793	0.000564902	0.017512
Tshz3	362.628	1.32966	0.194384	3.7537	0.000174242	0.00662499
Col16a1	4940.7	1.32901	0.149845	4.86505	1.14426e-06	9.02765e-05
Itih2	1284.64	1.32709	0.166606	4.36415	1.27619e-05	0.000724352
Col28a1	574.184	1.32581	0.183144	3.96304	7.40023e-05	0.00319913
Golga3	1133.35	1.3253	0.15784	4.59516	4.32417e-06	0.000289114
Setd2	1930.73	1.32351	0.149288	4.8464	1.25722e-06	9.82665e-05
Rrbp1	7194.26	1.32134	0.162114	4.44955	8.60512e-06	0.000516275
Lamc3	4009.93	1.31933	0.143381	5.01694	5.25013e-07	4.65403e-05
Epas1	3986.95	1.31872	0.122016	5.8904	3.85272e-09	7.60989e-07
Agap1	1643.47	1.31796	0.134688	5.33057	9.79067e-08	1.10348e-05
Bcan	4233.04	1.31749	0.152638	4.70057	2.59436e-06	0.000184398
Cecr2	389.951	1.31617	0.174536	4.10329	4.07316e-05	0.00192105
Gm15800	2118.83	1.31569	0.157321	4.54921	5.3848e-06	0.000345394
Gon4l	1196.29	1.31528	0.138473	5.16547	2.39831e-07	2.29352e-05
Unc5d	364.015	1.31495	0.223823	3.19426	0.00140189	0.0381388
Rev3l	1113.59	1.31422	0.144375	4.94695	7.53836e-07	6.32701e-05
Ptprs	3684.26	1.3141	0.135102	5.28565	1.25258e-07	1.32648e-05
Mycbp2	2315.11	1.31253	0.134309	5.30515	1.12583e-07	1.2397e-05
Ttbk1	1923.79	1.31069	0.138137	5.14483	2.67766e-07	2.51493e-05
Flrt1	200.118	1.30942	0.201484	3.52097	0.000429976	0.0139314
Prr14l	1024.38	1.30812	0.157215	4.50412	6.66479e-06	0.000418979
Ubr4	3827.24	1.30609	0.12714	5.55363	2.79803e-08	3.90709e-06
Mast4	933.694	1.3054	0.145924	4.83406	1.33773e-06	0.000103981
Magi1	752.662	1.30505	0.150266	4.69203	2.70505e-06	0.000191403
Dsp	1552.12	1.30409	0.147826	4.76293	1.90807e-06	0.000142016
Apc2	1344.41	1.30372	0.0974117	7.22413	5.04314e-13	3.31565e-10
Tns4	670.594	1.30268	0.176147	3.98917	6.6306e-05	0.00291432
Mapt	733.054	1.30245	0.167437	4.1953	2.72508e-05	0.00135424
Arid1b	2525.14	1.29781	0.140369	4.97126	6.65205e-07	5.66449e-05
Kif5c	2520.42	1.29777	0.149501	4.66733	3.05143e-06	0.000213046
Kif21a	3298.62	1.29761	0.150031	4.64975	3.32331e-06	0.000229993
Rnf157	1094.36	1.29534	0.174462	3.9856	6.73106e-05	0.00295026
Chd6	2173.59	1.29486	0.150814	4.60743	4.07685e-06	0.000277344
1810041L15Rik	224.102	1.29311	0.19986	3.46798	0.000524388	0.0165156
Col23a1	1018.88	1.29036	0.152037	4.54076	5.60511e-06	0.000356625
Gigyf1	849.166	1.29027	0.159642	4.32385	1.53327e-05	0.000828544
Ncoa6	1694.01	1.29012	0.150988	4.57066	4.86196e-06	0.000315708
Zfp335	518.612	1.28543	0.160704	4.26515	1.99764e-05	0.0010168
Utp14b	957.209	1.28236	0.149671	4.55908	5.13794e-06	0.00033226
Chd2	1504.31	1.28188	0.156602	4.35424	1.3353e-05	0.000755184
Cttnbp2	331.152	1.28093	0.186933	3.64266	0.000269839	0.00933726
Tnrc18	5454.73	1.28087	0.128743	5.28858	1.23266e-07	1.3142e-05
Gm608	1190.75	1.28036	0.145595	4.67295	2.96901e-06	0.000208214
Nktr	1227.26	1.28001	0.158816	4.28175	1.85426e-05	0.000956158
Jarid2	1507.26	1.27947	0.169263	4.01431	5.96203e-05	0.00266501
Kif13a	2518.94	1.27923	0.129184	5.25788	1.45724e-07	1.52276e-05
Magi3	1688.17	1.27903	0.185046	3.66951	0.000243014	0.00859757
Hdac4	393.44	1.27637	0.167365	4.04127	5.3162e-05	0.00241741
Map6	1179.1	1.27446	0.172463	3.91078	9.19978e-05	0.00386073
Ccdc88a	605.912	1.27342	0.180475	3.73136	0.00019045	0.00712111
Clip1	1447.17	1.27107	0.149778	4.48047	7.44771e-06	0.000460853
Ppl	604.239	1.26614	0.16912	3.93884	8.18763e-05	0.00350366
Col4a1	12277.9	1.26531	0.129057	5.1552	2.5336e-07	2.40829e-05
Lrp1	13730.4	1.26524	0.104545	6.36321	1.97582e-10	5.37524e-08
Fryl	2443.34	1.26498	0.10504	6.33072	2.44018e-10	6.52602e-08
Zfp106	4839.81	1.26473	0.1228	5.41311	6.19408e-08	7.69578e-06
Ktn1	1569.16	1.26306	0.162191	4.08816	4.34805e-05	0.00202383
Itpr2	1610.49	1.26205	0.143441	4.61548	3.92184e-06	0.000269326
Kmt2d	1631.92	1.26002	0.159752	4.13157	3.60295e-05	0.00174707
Phf3	1878.66	1.25933	0.136647	4.82504	1.39972e-06	0.000107738
Zfp462	2508.65	1.25868	0.123931	5.3149	1.06717e-07	1.18584e-05
Crocc	363.274	1.25845	0.21088	3.12242	0.00179373	0.0469375
Mgat5	300.419	1.2575	0.156737	4.19496	2.72924e-05	0.00135424
Il16	629.915	1.25587	0.195718	3.35109	0.000804927	0.0235203
Gse1	1714.04	1.25416	0.145801	4.48667	7.23444e-06	0.000449418
Olfml2a	2330.27	1.25211	0.120054	5.43182	5.57831e-08	7.04161e-06
Deptor	905.786	1.24903	0.132133	4.91197	9.01659e-07	7.33365e-05
Tshz2	1972.96	1.24882	0.137188	4.72942	2.25159e-06	0.000164568
Chdh	738.317	1.24678	0.145771	4.43696	9.12394e-06	0.000541228
Plxna4	902.251	1.24603	0.134456	4.80479	1.54912e-06	0.000116955
Zfhx4	1603.74	1.24212	0.137346	4.6752	2.93674e-06	0.000206869
Smg7	2385.72	1.24195	0.121026	5.30425	1.13135e-07	1.2397e-05
Ank3	2754.39	1.24021	0.111303	5.7519	8.82444e-09	1.62982e-06
Atrx	3392.3	1.23766	0.119119	5.3531	8.64594e-08	1.03352e-05
Zfp236	804.268	1.23761	0.143672	4.438	9.08005e-06	0.000540657
Col11a1	56039.1	1.23684	0.129619	4.91317	8.96176e-07	7.32682e-05
Rims2	226.535	1.23641	0.166388	3.82484	0.000130856	0.00528076
Sh3pxd2a	7444.82	1.23506	0.124718	5.09197	3.5437e-07	3.23214e-05
Adamtsl1	1414.84	1.2315	0.131076	4.8178	1.45147e-06	0.000110642
Ptpn13	3590.43	1.22963	0.122521	5.13896	2.7626e-07	2.57935e-05
Numa1	4031.63	1.22841	0.148173	4.24109	2.22436e-05	0.00111778
Rock1	1370.66	1.22675	0.140275	4.46803	7.89437e-06	0.000480947
Zfp704	2008.53	1.22671	0.104119	6.01922	1.75256e-09	3.83147e-07
Akap5	288.451	1.22657	0.170433	3.67636	0.000236584	0.00842676
Lama5	4331.67	1.22448	0.155606	4.01322	5.98956e-05	0.00266975
Iqsec1	2873.14	1.22405	0.107803	5.78887	7.0863e-09	1.34717e-06
Ep300	2490.09	1.22358	0.12392	5.03213	4.85069e-07	4.32424e-05
Tanc2	1365.71	1.2227	0.111745	5.57248	2.51135e-08	3.71921e-06
Rasgrp1	3214.51	1.22221	0.126847	4.90519	9.33348e-07	7.51393e-05
Myo10	2672.02	1.22167	0.135812	4.57745	4.70675e-06	0.000308165
Zfp646	797.887	1.22118	0.176291	3.52362	0.000425702	0.0139072
Tet3	3718.65	1.22084	0.111426	5.57174	2.52206e-08	3.71921e-06
Peak1	1829.34	1.21772	0.109841	5.62377	1.86829e-08	2.94798e-06
Nmnat2	875.409	1.21625	0.184715	3.33625	0.000849178	0.0247053
Ccdc88c	325.864	1.21556	0.182963	3.3644	0.000767098	0.0224982
Arid4a	769.094	1.2151	0.160033	3.84359	0.000121249	0.00491821
Rfc1	1198.52	1.21475	0.150913	4.07356	4.62994e-05	0.00213613
Herc1	2150.34	1.21136	0.112642	5.42746	5.71613e-08	7.15832e-06
Rai1	2047.4	1.21056	0.140985	4.33067	1.48656e-05	0.0008124
Adgrf5	580.1	1.20951	0.169407	3.59787	0.000320829	0.0108402
Larp1	2799.08	1.20694	0.131856	4.60301	4.16428e-06	0.00028201
Aim1	2141.34	1.20557	0.155365	3.89773	9.70986e-05	0.00403189
Itsn2	786.84	1.20409	0.17884	3.37782	0.000730621	0.0216701
Adamts12	1902.84	1.20332	0.140544	4.29277	1.76458e-05	0.000915897
Gltscr1	539.525	1.20182	0.137689	4.37083	1.23774e-05	0.00070762
Sptbn2	1200.96	1.20167	0.136395	4.41122	1.02788e-05	0.000600698
9930021J03Rik	726.454	1.19862	0.151477	3.9519	7.75346e-05	0.00333356
Gpatch8	1643.91	1.19785	0.119784	4.99105	6.00524e-07	5.23517e-05
Erbb3	2830.48	1.19681	0.0901364	6.62122	3.56253e-11	1.32414e-08
Prrc2b	8924.37	1.19655	0.120993	4.93044	8.20458e-07	6.81369e-05
Kat6b	1214.37	1.19476	0.1608	3.69874	0.000216676	0.00782362
Crybg3	1223.46	1.19346	0.149286	3.97533	7.02805e-05	0.00306342
Rasal2	3013.94	1.19006	0.145825	4.04636	5.20207e-05	0.00237235
Sh3rf3	484.414	1.18954	0.172664	3.41439	0.000639259	0.0194727
Afap1	1812.84	1.18865	0.136372	4.31652	1.58506e-05	0.000849328
Ttc28	1555.75	1.18771	0.140724	4.17633	2.96244e-05	0.00146076
Shank2	478.045	1.18764	0.182523	3.21952	0.00128407	0.0352986
Kmt2b	1652.18	1.18351	0.132478	4.40458	1.05991e-05	0.000617135
Cbfa2t3	316.409	1.18112	0.180419	3.22093	0.00127774	0.0351859
Arfgef3	222.326	1.18105	0.18541	3.13387	0.00172519	0.0454875
Cdk12	814.123	1.18041	0.142293	4.07897	4.52357e-05	0.00209469
Tcof1	621.624	1.17911	0.186457	3.10588	0.00189715	0.048675
Plcb4	631.502	1.17723	0.151907	3.79986	0.000144777	0.00576877
Kat6a	3333.22	1.17671	0.107028	5.38846	7.10627e-08	8.69224e-06
Lrrk1	894.69	1.17593	0.110298	5.22157	1.77411e-07	1.77175e-05
Helz	746.886	1.1753	0.156585	3.67403	0.000238756	0.00848499
Myo7a	1441.95	1.17391	0.147946	3.87916	0.000104816	0.00432957
Fn1	28281.7	1.17372	0.138609	4.13909	3.48683e-05	0.00169811
5830417I10Rik	1352.12	1.17313	0.12935	4.4308	9.38821e-06	0.000554819
Dab2ip	4341.21	1.17303	0.148226	3.86591	0.000110676	0.0045597
Heg1	736.668	1.17209	0.140259	4.0788	4.52683e-05	0.00209469
Tet1	835.393	1.17187	0.13433	4.2572	2.07e-05	0.00104688
Ttbk2	993.054	1.17171	0.126333	4.5254	6.02822e-06	0.000380477
Kif19a	2260.85	1.16697	0.151338	3.74642	0.000179376	0.00678746
Soga1	2520.14	1.16459	0.126222	4.47299	7.71334e-06	0.000472739
Malat1	2531.32	1.16447	0.155248	3.63593	0.000276974	0.00950082
Ston2	1562	1.16409	0.135209	4.17199	3.01949e-05	0.00148425
Piezo2	1010.58	1.16401	0.181635	3.10519	0.0019016	0.04871
Fmn2	613.019	1.16375	0.147712	3.81656	0.000135326	0.00543337
Tnrc6a	1264.75	1.16347	0.13729	4.10428	4.05583e-05	0.00192105
Tenm3	4098.57	1.16162	0.129413	4.33978	1.42627e-05	0.000792432
Sema6d	2050.93	1.16008	0.102209	5.4798	4.25802e-08	5.64599e-06
Abcb1a	474.654	1.15996	0.164244	3.40935	0.000651186	0.0197597
Ep400	1935.9	1.15985	0.106604	5.25167	1.50724e-07	1.55442e-05
Prx	20154.4	1.15911	0.147597	3.78805	0.000151833	0.00600445
Hivep2	1232.81	1.15855	0.128623	4.3425	1.40874e-05	0.000785457
Fat1	5851.67	1.15834	0.135777	4.11215	3.91994e-05	0.00186866
Col12a1	517.181	1.1539	0.137215	4.03674	5.41986e-05	0.00245043
Vps13c	645.229	1.15248	0.127684	4.32692	1.51211e-05	0.000822744
Dot1l	1516.04	1.15238	0.123505	4.47254	7.72968e-06	0.000472739
Chd9	1411.71	1.15069	0.128839	4.27424	1.9179e-05	0.000985749
Pkd1	3599.48	1.15061	0.0990841	5.55696	2.74519e-08	3.86754e-06
Kcnb1	486.472	1.15041	0.140179	3.92652	8.61833e-05	0.00364581
Nsd1	3821.94	1.14992	0.126989	4.33046	1.48795e-05	0.0008124
Lamc1	35941.3	1.14871	0.0892643	6.14703	7.89468e-10	1.91646e-07
Ttc3	6206.53	1.14377	0.13417	4.05285	5.05978e-05	0.00231415
Fat4	1504.65	1.14368	0.132635	4.09905	4.14851e-05	0.00193667
Huwe1	6037.72	1.14341	0.102617	5.29552	1.18678e-07	1.28261e-05
Inf2	1435.65	1.1419	0.156979	3.45205	0.000556335	0.0172803
Mia3	3627.57	1.14187	0.140373	3.86017	0.000113307	0.00464384
Luzp1	1810.17	1.13931	0.145794	3.69915	0.000216323	0.00782362
Clmn	1355.33	1.13874	0.125262	4.30091	1.70099e-05	0.000891694
Arid4b	1179.81	1.13672	0.158743	3.38107	0.000722041	0.0214964
Notch4	483.403	1.13653	0.151491	3.54164	0.000397644	0.0131264
Szt2	1135.06	1.13419	0.139841	3.81995	0.000133479	0.00537289
Plxna1	4334.26	1.13343	0.104538	5.10269	3.3486e-07	3.08992e-05
Atxn1	1293.55	1.13324	0.123936	4.30255	1.68845e-05	0.000888066
Mcf2l	1440.97	1.13313	0.142985	3.72858	0.00019256	0.00713635
Mtcl1	1330.16	1.13028	0.135855	3.90331	9.48855e-05	0.00397135
Ncor2	6781.29	1.12898	0.116249	4.55037	5.35525e-06	0.0003449
Zmiz1	7112.57	1.12714	0.120122	4.38832	1.14229e-05	0.000660227
Trpm3	7630.69	1.12488	0.127931	4.10286	4.08082e-05	0.00192105
Prox1	486.119	1.12395	0.167079	3.13598	0.00171282	0.0452706
Gm4980	574.308	1.12298	0.164694	3.17547	0.00149592	0.0404874
Smtn	2171.7	1.12224	0.140339	3.72128	0.000198212	0.00725657
Nol4l	1457.98	1.12112	0.125847	4.14089	3.45961e-05	0.00169007
Svil	3702.6	1.12075	0.150714	3.45524	0.000549808	0.0171113
Dock5	1315.65	1.11859	0.121921	4.2535	2.10455e-05	0.00106095
Sema7a	2332.53	1.11803	0.156971	3.30015	0.000966326	0.0274732
Secisbp2l	9208.68	1.11668	0.144603	3.57313	0.000352741	0.0117424
Tnrc6c	1376.85	1.11641	0.121218	4.26018	2.0426e-05	0.00103634
Fam193a	1331.16	1.11473	0.136358	3.77481	0.000160132	0.00622346
Mkl2	1478.01	1.11407	0.143018	3.59445	0.000325074	0.0109601
5930403L14Rik	1612.66	1.11403	0.158856	3.23583	0.00121289	0.033517
Specc1	1168.23	1.11346	0.122112	4.20485	2.61256e-05	0.00130454
Trrap	3045.04	1.11325	0.124609	4.11885	3.80771e-05	0.0018262
Erc1	1680.83	1.1127	0.130895	3.91684	8.97158e-05	0.003775
Apba1	3578.34	1.11224	0.0837101	6.11917	9.40648e-10	2.18036e-07
Lmtk2	1324.1	1.11029	0.115567	4.41557	1.00746e-05	0.000590958
Prrg4	280.092	1.10973	0.163882	3.11036	0.0018686	0.0480989
Ncam1	1173.78	1.10969	0.163793	3.11181	0.00185942	0.0480439
Fnbp1	1257.14	1.10889	0.110622	4.60021	4.22064e-06	0.000284604
Zfhx3	570.679	1.10814	0.145742	3.48657	0.000489266	0.0155648
Pcdh15	589.58	1.10758	0.161424	3.14436	0.0016645	0.0441928
Atp2b2	3004.44	1.1067	0.0965397	5.24863	1.53233e-07	1.57004e-05
Flnb	4401.18	1.10454	0.120654	4.18175	2.89271e-05	0.00143085
Daam2	3512.15	1.10419	0.143023	3.52522	0.000423137	0.013852
Supt6	3859.6	1.10363	0.119076	4.2295	2.34213e-05	0.00117322
Lamb1	9850.34	1.10358	0.125057	4.02682	5.65363e-05	0.00254156
Chd4	9915.88	1.10286	0.121964	4.12302	3.73935e-05	0.00179888
Lama4	3424.9	1.10129	0.124747	4.01844	5.85856e-05	0.0026262
Phrf1	1469.82	1.10118	0.132673	3.77757	0.000158364	0.00620827
Myo9a	1191.03	1.10028	0.12614	3.96607	7.30673e-05	0.00316739
Dagla	867.613	1.0999	0.11717	4.26644	1.98613e-05	0.00101421
Gramd1b	918.396	1.09827	0.135134	3.68722	0.000226714	0.00811184
Kif13b	1938.09	1.09748	0.121023	4.11066	3.94524e-05	0.00187506
Drp2	2619.04	1.09416	0.14836	3.33084	0.00086585	0.0250224
Kdm6b	3998.18	1.0924	0.123435	3.98917	6.63052e-05	0.00291432
Caskin1	842.856	1.09234	0.13198	3.73041	0.00019117	0.00713113
Znf512b	1374.57	1.09138	0.1413	3.47759	0.000505945	0.0160307
6430548M08Rik	775.91	1.09025	0.157478	3.11317	0.00185092	0.0479569
Arhgap32	2430.07	1.0889	0.101736	4.80558	1.54306e-06	0.000116955
Zeb2	3446.09	1.08863	0.119112	4.1023	4.09071e-05	0.00192105
Plekha7	1530.58	1.08638	0.142342	3.41698	0.000633209	0.0193576
Zfp638	1369.97	1.08624	0.149771	3.24656	0.00116808	0.0324493
Scaf4	805.289	1.08481	0.128235	3.78061	0.000156442	0.00615586
Sipa1l2	1178.8	1.08478	0.132089	3.67012	0.00024244	0.00859655
Zfp609	2234.98	1.08188	0.122346	3.93867	8.19348e-05	0.00350366
Col4a2	13085.4	1.07919	0.111175	4.31024	1.63076e-05	0.000866583
Sema5a	4600.56	1.07834	0.0902063	5.30274	1.14075e-07	1.24137e-05
Vps13d	1913.7	1.07756	0.110442	4.32406	1.53186e-05	0.000828544
Taok1	2613.38	1.07669	0.0861364	5.53416	3.12723e-08	4.29083e-06
Birc6	2575.05	1.07601	0.106662	4.4628	8.08955e-06	0.000489061
Rusc2	1443.65	1.07552	0.11089	4.28826	1.80081e-05	0.000931637
2410089E03Rik	752.919	1.07542	0.139444	3.4094	0.000651052	0.0197597
Nfat5	4193.86	1.07494	0.0952775	4.98486	6.20077e-07	5.37593e-05
Tmem131	2453.92	1.07359	0.119392	3.96665	7.2891e-05	0.00316739
Nhsl1	3845.35	1.07309	0.119566	3.9567	7.5992e-05	0.00327617
Traf3	1577.88	1.07213	0.120145	3.9297	8.50525e-05	0.00360764
Elk4	431.712	1.07127	0.134896	3.49358	0.000476595	0.0151923
Fat2	750.139	1.07027	0.133497	3.52271	0.000427158	0.0139259
Herc2	3524.75	1.06893	0.108647	4.31613	1.58788e-05	0.000849328
Prkcb	1425.21	1.06879	0.10975	4.27147	1.9419e-05	0.000994844
Tecpr2	1119.6	1.06862	0.14563	3.21789	0.00129139	0.0353766
Zzef1	1247.94	1.0675	0.104154	4.48856	7.17075e-06	0.000447222
Mdc1	616.6	1.06658	0.140134	3.3295	0.00087003	0.0250973
Gltscr1l	823.568	1.06361	0.124974	3.70968	0.000207525	0.00756245
Ylpm1	1814.83	1.06322	0.132213	3.50358	0.00045905	0.0147223
Synj1	1479.4	1.06184	0.122309	3.77603	0.000159348	0.00620827
Ice1	1132.08	1.06087	0.147955	3.11491	0.00184001	0.0477635
Rsf1	1681.39	1.06068	0.11714	3.93275	8.39779e-05	0.00357167
Rapgef2	874.896	1.05982	0.113446	4.05322	5.05172e-05	0.00231415
Hr	5554.75	1.05857	0.111003	4.13115	3.60952e-05	0.00174707
Zfc3h1	531.429	1.058	0.147425	3.1067	0.0018919	0.0486193
Dnmt3a	9881.42	1.05749	0.104549	4.37584	1.20963e-05	0.000694064
Pde4dip	3944.25	1.05668	0.112301	4.06657	4.77109e-05	0.00219484
Notch1	4335.79	1.05563	0.124304	3.66543	0.000246922	0.00871628
Wnk2	2522.78	1.05506	0.121627	3.74146	0.000182954	0.00688982
Zfyve26	715.308	1.05444	0.132383	3.43276	0.000597473	0.0183772
Nes	4112.31	1.05002	0.132455	3.39755	0.000679917	0.0204741
Tanc1	2933.25	1.04803	0.103257	4.33899	1.43139e-05	0.000792487
Smarca2	4275.35	1.04802	0.118643	3.77616	0.000159266	0.00620827
Ppp1r12a	1148.9	1.04799	0.125328	3.57451	0.000350888	0.0117302
Aatk	5051.51	1.0476	0.119397	3.74888	0.000177623	0.00673731
Plekhg2	1836.52	1.04654	0.100899	4.42556	9.61928e-06	0.000566353
Srgap1	2155.65	1.04489	0.0979027	4.54418	5.51494e-06	0.000352309
Iqgap2	2406.56	1.04191	0.139529	3.16718	0.00153926	0.0414471
Dock9	1509.35	1.04139	0.129036	3.42064	0.00062474	0.0191786
Nrip1	655.119	1.04091	0.125191	3.52187	0.000428517	0.0139314
Tead1	3837.83	1.04086	0.117247	3.76009	0.000169851	0.00648931
Arhgef12	6073.68	1.03994	0.102383	4.29695	1.73166e-05	0.000901776
Flnc	943.385	1.03985	0.120898	3.6382	0.000274551	0.00943822
Clasp1	2929.22	1.0377	0.109285	4.00509	6.19936e-05	0.00274774
Eif4g3	5930.18	1.03713	0.115274	3.79212	0.000149369	0.00592574
Aff1	2907.87	1.03703	0.109423	3.99397	6.49767e-05	0.0028719
Rif1	765.195	1.03631	0.140657	3.10193	0.00192261	0.0490888
Mllt6	2627.78	1.03565	0.125387	3.47445	0.000511903	0.0161546
Adgrl1	4755.47	1.03487	0.125136	3.47514	0.000510579	0.0161451
Phactr2	1205.64	1.03478	0.139516	3.11637	0.00183092	0.0476735
Smarca4	5587.79	1.03414	0.117096	3.70751	0.000209309	0.00760989
Shank3	390.31	1.03165	0.139333	3.09794	0.00194869	0.0496744
Tns1	8838.86	1.03164	0.0970803	4.4462	8.74017e-06	0.00052239
Zmynd8	2124.4	1.03101	0.131104	3.28753	0.00101071	0.0285806
Frem2	3711.99	1.03057	0.109342	3.93779	8.22366e-05	0.00350706
Etl4	2404.05	1.02853	0.115659	3.70508	0.000211321	0.00766538
Map3k1	1673.16	1.02722	0.123979	3.44594	0.000569076	0.0176068
Bbx	1317.3	1.02629	0.125942	3.3848	0.000712313	0.0212871
Synm	1621.96	1.02619	0.112394	3.79195	0.000149467	0.00592574
Ncoa3	1862.33	1.02525	0.128052	3.32089	0.000897318	0.0258327
Myh14	6149.88	1.02379	0.113665	3.72844	0.000192666	0.00713635
Ganc	548.029	1.02233	0.121889	3.46491	0.000530401	0.0166055
Ncoa1	2519.43	1.02198	0.122073	3.45675	0.000546731	0.0170491
Amotl1	3506.28	1.02122	0.134767	3.12551	0.00177498	0.0465239
Peg3	1174.92	1.02038	0.12427	3.38279	0.00071754	0.0214028
Setd1a	1232.03	1.0193	0.116473	3.60001	0.000318208	0.0107747
Marf1	1534.69	1.01739	0.116194	3.59215	0.000327955	0.0110102
Col2a1	451545	1.01601	0.110228	3.77409	0.000160593	0.00622602
Adgrl3	931.798	1.01494	0.11612	3.57337	0.000352418	0.0117424
Arfgef2	1745.73	1.01445	0.10263	4.03834	5.38301e-05	0.00244076
Cdc42bpb	4732.61	1.01277	0.112176	3.67966	0.000233547	0.00833741
Fbn2	4507.94	1.01193	0.117176	3.51552	0.000438887	0.014191
Hmbox1	559.654	1.00821	0.129723	3.1468	0.00165067	0.0439966
Pou3f1	1748.93	1.00797	0.129712	3.14518	0.00165983	0.0441661
Ckap5	2483.94	1.00664	0.122465	3.32043	0.000898799	0.0258327
Arid1a	4722.28	1.00649	0.12192	3.3341	0.000855764	0.0248219
Dctn1	5332.66	1.00473	0.119753	3.37969	0.000725686	0.0215642
Pacsin1	1196.34	1.00372	0.114212	3.5348	0.000408082	0.0134106
Dlg5	2435.87	1.00331	0.126128	3.19764	0.00138557	0.0377597
Iqgap1	12469.2	0.999822	0.112823	3.54381	0.000394387	0.0130462
Gtf3c1	7437.19	0.998083	0.109508	3.63519	0.000277777	0.00950767
Nfix	20903.1	0.996897	0.109918	3.61085	0.0003052	0.0104237
Pacs2	3933.25	0.996679	0.107332	3.69583	0.000219168	0.00789556
Phactr1	841.138	0.996328	0.11431	3.46713	0.000526052	0.016535
Tmprss9	27971.4	0.995704	0.116409	3.39924	0.000675734	0.020387
Scaf11	2994.15	0.992239	0.120151	3.26456	0.00109635	0.030727
Mpdz	3172.52	0.989974	0.106903	3.64791	0.000264382	0.00918875
Taok2	2410.81	0.989912	0.118285	3.29637	0.000979425	0.0277956
Igf2r	2136.87	0.989576	0.109606	3.55433	0.000378944	0.0125617
Dlc1	1524.69	0.98928	0.124821	3.1187	0.00181649	0.0473758
Hip1	4190.08	0.9881	0.11152	3.4801	0.000501221	0.015913
Ankhd1	1646.75	0.980233	0.0874619	4.34741	1.37754e-05	0.000773228
Caskin2	2205.79	0.978929	0.112356	3.37257	0.000744697	0.0220461
Ncor1	3686.58	0.977761	0.113808	3.3193	0.00090245	0.0258905
Arhgef11	1692.79	0.976984	0.120768	3.12156	0.00179897	0.0469967
Arhgef17	6008.57	0.976667	0.100777	3.73762	0.000185772	0.00697927
Phf2	2696.35	0.974081	0.110974	3.3709	0.00074924	0.0221156
Lifr	2918.77	0.968343	0.116383	3.16493	0.00155118	0.0416968
Itpr1	5419.81	0.96807	0.116856	3.14978	0.00163394	0.0436244
Wnk1	7958.97	0.967852	0.100442	3.66232	0.000249939	0.00878348
Tgfbr3	2946.34	0.967233	0.097383	3.77102	0.000162583	0.00626766
Lamb2	8434.38	0.961505	0.108082	3.34472	0.00082365	0.0240229
Brd4	3079.74	0.960998	0.102103	3.53561	0.000406837	0.0134018
Tnks	2306.81	0.957265	0.0981957	3.63829	0.00027445	0.00943822
Foxp1	1705.85	0.956636	0.0992801	3.59222	0.000327877	0.0110102
Stox2	1396.68	0.952431	0.107609	3.2751	0.00105624	0.0297085
Thsd7a	1482.6	0.9511	0.0999579	3.51248	0.000443946	0.0142669
Dip2b	1557.45	0.950348	0.0997017	3.51396	0.000441484	0.0142167
Mga	1947.25	0.940231	0.100325	3.39128	0.000695678	0.0208294
Sipa1l1	6879.54	0.937976	0.108616	3.11166	0.00186037	0.0480439
Dnmt1	1662.31	0.935087	0.106579	3.14402	0.00166644	0.0441928
Zhx3	2885.5	0.927096	0.104542	3.12885	0.0017549	0.0460741
Mtor	1783.5	0.923318	0.0960196	3.36721	0.000759321	0.0223532
Kidins220	4944.5	0.921195	0.0989892	3.24475	0.00117553	0.0325417
Mink1	3130.83	0.920045	0.0974114	3.28549	0.00101803	0.0287363
Abca1	4811.68	0.917452	0.0843379	3.76406	0.00016718	0.00640274
Cyfip2	8066.89	0.913722	0.0850206	3.68995	0.000224297	0.00806191
Ankrd17	3725.11	0.910502	0.098357	3.15688	0.00159465	0.0427199
Abca2	3844.4	0.896039	0.0866364	3.41703	0.000633083	0.0193576
Lrp6	4977.98	0.887972	0.0924514	3.11484	0.00184043	0.0477635
Rprm	4168.94	-0.856569	0.0824762	-3.11082	0.0018657	0.0480989
Rps27a	20875.1	-0.887097	0.0819783	-3.50211	0.000461584	0.0147735
Eef1b2	16880.7	-0.891416	0.0922836	-3.15783	0.00158946	0.0426532
Rpl39	8514.13	-0.90939	0.0948731	-3.26109	0.00110985	0.0309954
Rpl12	18434.7	-0.912012	0.0959523	-3.25174	0.001147	0.0319199
Rpl9	30389.5	-0.930769	0.097445	-3.39442	0.000687744	0.0206703
Rps9	40764.8	-0.94092	0.108174	-3.15158	0.00162391	0.0434298
Rps17	17852.7	-0.949163	0.0953307	-3.66265	0.000249624	0.00878348
Rps19	13896.7	-0.95883	0.109247	-3.28458	0.00102136	0.0287786
Rps5	24476.3	-0.967271	0.11479	-3.19951	0.00137662	0.0375808
Rpl27	21719.8	-0.97218	0.119922	-3.10351	0.00191237	0.0489065
Rpl32	19500.8	-0.978744	0.114355	-3.312	0.000926299	0.0263828
Rps18	19875.7	-0.985106	0.110121	-3.49712	0.000470306	0.0150222
Pcp4	2867.4	-0.998141	0.106762	-3.72925	0.000192053	0.00713635
Rps21	14291.7	-0.998456	0.102131	-3.90142	9.56289e-05	0.00399187
Fabp7	4882.95	-1.00161	0.122713	-3.27277	0.00106501	0.0299017
2410006H16Rik	1378.96	-1.03396	0.116417	-3.72765	0.000193277	0.00714221
Cldn6	1319.82	-1.05045	0.135029	-3.33592	0.000850181	0.0247053
Ly6h	1460.76	-1.10084	0.153502	-3.26277	0.00110328	0.0308665
Rps14	46492.8	-1.10868	0.12244	-4.15452	3.25978e-05	0.00159739
Glb1l2	1599.54	-1.23171	0.194118	-3.25424	0.00113698	0.0316968
Slc16a3	528.908	-1.25758	0.197288	-3.3331	0.000858845	0.0248655
Fam159b	241.978	-1.56465	0.253121	-3.81103	0.000138388	0.00554218
Galr1	117.014	-1.64842	0.316466	-3.3129	0.000923343	0.0263462
Dct	332.594	-1.81737	0.2362	-5.15397	2.55026e-07	2.40961e-05
Rps27	279.454	-2.26158	0.291016	-5.70958	1.13255e-08	1.98562e-06
Ghsr	43.381	-2.50686	0.403571	-4.72496	2.30162e-06	0.00016726
C030013G03Rik	50.8869	-3.71903	0.560654	-5.5632	2.64875e-08	3.86754e-06
Stfa2l1	10.0767	-4.14784	1.10639	-3.20668	0.00134277	0.0367203
Hist2h3c2	47.7801	-8.90911	1.24938	-6.65058	2.91934e-11	1.21222e-08

## Sheet: Legend
Dataset EV1: Results from differential expression testing using DeSeq2.
