# Supplementary material for: A critical period of prehearing spontaneous Ca2+ spiking is required for hair‐bundle maintenance in inner hair cells
Source: EMBO J. 2023 Jan 3;42(4):e112118. doi: 10.15252/embj.2022112118 (PMC9929643; doi:10.15252/embj.2022112118)
Supplement: Supplementary file 4 — Dataset EV2 [file EMBJ-42-e112118-s007.xlsx]

## Sheet: QC metrics
	Samtools QC																																											Picard Duplicates QC
Sample	raw_total_sequences	filtered_sequences	sequences	reads_mapped	reads_mapped_and_paired	reads_unmapped	reads_properly_paired	reads_paired	reads_duplicated	reads_MQ0	reads_QC_failed	non-primary_alignments	total_length	total_first_fragment_length	total_last_fragment_length	bases_mapped	bases_mapped_(cigar)	bases_trimmed	bases_duplicated	mismatches	error_rate	average_length	average_first_fragment_length	average_last_fragment_length	maximum_length	maximum_first_fragment_length	maximum_last_fragment_length	average_quality	insert_size_average	insert_size_standard_deviation	inward_oriented_pairs	outward_oriented_pairs	pairs_with_other_orientation	pairs_on_different_chromosomes	percentage_of_properly_paired_reads_(%)	reads_mapped_percent	reads_mapped_and_paired_percent	reads_unmapped_percent	reads_properly_paired_percent	reads_paired_percent	reads_duplicated_percent	reads_MQ0_percent	reads_QC_failed_percent	UNPAIRED_READ_DUPLICATES	READ_PAIR_DUPLICATES	READ_PAIR_OPTICAL_DUPLICATES	PERCENT_DUPLICATION	ESTIMATED_LIBRARY_SIZE
KirOE_R1	83417663	0	83417663	83417663	83408630	0	83408630	83417663	31789975	142080	0	4289066	12434818691	6218880895	6215937796	12434818691	12378827493	0	4743100480	38338751	0.00309712	149	149	149	150	150	150	35.7	1745.8	2423	41349050	355265	0	0	100	100	99.9892	0	99.9892	100	38.1094	0.170324	0	7047	15891464	599231	0.381094	40466745
KirOE_R2	87177920	0	87177920	87177920	87168012	0	87168012	87177920	35913581	153753	0	4519227	12993297376	6497591105	6495706271	12993297376	12935617298	0	5357686641	37136983	0.00287091	149	149	149	150	150	150	35.8	1806.3	2451	43189312	394694	0	0	100	100	99.9886	0	99.9886	100	41.1957	0.176367	0	7931	17952825	746666	0.411957	37806579
KirOE_R3	80941326	0	80941326	80941326	80929478	0	80929478	80941326	35390877	143975	0	4286375	12059072268	6029552833	6029519435	12059072268	11999060705	0	5277758446	35276936	0.00293998	148	149	149	150	150	150	35.7	1745.9	2414.6	40062355	402384	0	0	100	100	99.9854	0	99.9854	100	43.7241	0.177876	0	9397	17690740	758517	0.437241	32075975
WT_Kir_R2	93595071	0	93595071	93595071	93585090	0	93585090	93595071	42562622	183031	0	5711016	13944831480	6972728171	6972103309	13944831480	13869322740	0	6347294355	49874456	0.00359603	148	149	149	150	150	150	35.6	1748.3	2392.8	46357044	435501	0	0	100	100	99.9893	0	99.9893	100	45.4753	0.195556	0	8172	21277225	975326	0.454753	34914765
WT_Kir_R3	83698215	0	83698215	83698215	83687132	0	83687132	83698215	38269169	155803	0	5055746	12483821357	6242455185	6241366172	12483821357	12428923477	0	5712382705	32937155	0.00265004	149	149	149	150	150	150	35.9	1783.5	2418.7	41563615	279951	0	0	100	100	99.9868	0	99.9868	100	45.7228	0.186149	0	9011	19130079	537554	0.457228	30721272
WT_Kir_R4	84455415	0	84455415	84455415	84442776	0	84442776	84455415	41958571	160071	0	5306235	12595992353	6298870429	6297121924	12595992353	12540415054	0	6262643649	35631387	0.00284133	149	149	149	150	150	150	35.8	1793.3	2421.1	41922216	299172	0	0	100	100	99.985	0	99.985	100	49.6813	0.189533	0	10307	20974132	709383	0.496813	27110539
	Rseq QC Mapping
Sample	total_reads	total_tags	total_assigned_tags	cds_exons_total_bases	cds_exons_tag_count	cds_exons_tags_kb	5_utr_exons_total_bases	5_utr_exons_tag_count	5_utr_exons_tags_kb	3_utr_exons_total_bases	3_utr_exons_tag_count	3_utr_exons_tags_kb	introns_total_bases	introns_tag_count	introns_tags_kb	tss_up_1kb_total_bases	tss_up_1kb_tag_count	tss_up_1kb_tags_kb	tss_up_5kb_total_bases	tss_up_5kb_tag_count	tss_up_5kb_tags_kb	tss_up_10kb_total_bases	tss_up_10kb_tag_count	tss_up_10kb_tags_kb	tes_down_1kb_total_bases	tes_down_1kb_tag_count	tes_down_1kb_tags_kb	tes_down_5kb_total_bases	tes_down_5kb_tag_count	tes_down_5kb_tags_kb	tes_down_10kb_total_bases	tes_down_10kb_tag_count	tes_down_10kb_tags_kb	other_intergenic_tag_count	cds_exons_tag_pct	5_utr_exons_tag_pct	3_utr_exons_tag_pct	introns_tag_pct	tss_up_1kb_tag_pct	tss_up_5kb_tag_pct	tss_up_10kb_tag_pct	tes_down_1kb_tag_pct	tes_down_5kb_tag_pct	tes_down_10kb_tag_pct	other_intergenic_tag_pct
KirOE_R1	51627688	79999419	78119299	39370283	54893630	1394.29	4062337	2426350	597.28	22348648	17012209	761.22	934912110	2054625	2.2	19381046	175306	9.05	88182876	276666	3.14	160340245	344866	2.15	19609343	619937	31.61	84182644	1271611	15.11	149422120	1387619	9.29	1880120	68.6175	3.03296	21.2654	2.5683	0.219134	0.345835	0.431086	0.774927	1.58953	1.73454	2.35017
KirOE_R2	51264339	80568853	78734796	39370283	56326939	1430.7	4062337	2591391	637.91	22348648	16476976	737.27	934912110	1743045	1.86	19381046	177815	9.17	88182876	273275	3.1	160340245	340187	2.12	19609343	577067	29.43	84182644	1154609	13.72	149422120	1256258	8.41	1834057	69.9116	3.21637	20.4508	2.16342	0.220699	0.339182	0.422231	0.716241	1.43307	1.55924	2.27638
KirOE_R3	45550449	71054095	69381693	39370283	48931906	1242.86	4062337	2091666	514.89	22348648	15378018	688.1	934912110	1540849	1.65	19381046	138945	7.17	88182876	221280	2.51	160340245	280888	1.75	19609343	530429	27.05	84182644	1066713	12.67	149422120	1158366	7.75	1672402	68.8657	2.94377	21.6427	2.16856	0.195548	0.311425	0.395316	0.746514	1.50127	1.63026	2.3537
WT_Kir_R2	51032449	79643937	77754730	39370283	54667966	1388.56	4062337	2351709	578.91	22348648	17800489	796.49	934912110	1444559	1.55	19381046	151816	7.83	88182876	237903	2.7	160340245	305317	1.9	19609343	569491	29.04	84182644	1094538	13	149422120	1184690	7.93	1889207	68.6405	2.95278	22.3501	1.81377	0.190618	0.298708	0.383352	0.715046	1.37429	1.48748	2.37207
WT_Kir_R3	45429046	71769568	70076170	39370283	50004122	1270.1	4062337	2343310	576.84	22348648	15315591	685.3	934912110	1168126	1.25	19381046	144121	7.44	88182876	215324	2.44	160340245	270657	1.69	19609343	481420	24.55	84182644	903651	10.73	149422120	974364	6.52	1693398	69.6732	3.26505	21.34	1.62761	0.200811	0.300021	0.377119	0.670786	1.2591	1.35763	2.35949
WT_Kir_R4	42496844	67287628	65631286	39370283	47209016	1199.1	4062337	2232608	549.59	22348648	13874640	620.83	934912110	1165885	1.25	19381046	140338	7.24	88182876	212962	2.42	160340245	269860	1.68	19609343	434812	22.17	84182644	813940	9.67	149422120	879277	5.88	1656342	70.16	3.31801	20.6199	1.73269	0.208564	0.316495	0.401054	0.646199	1.20964	1.30674	2.46158

## Sheet: Legend
Dataset EV2: Quality control metrics derived from NextFlow RNA-seq pipeline.
