# Supplementary material for: A critical period of prehearing spontaneous Ca2+ spiking is required for hair‐bundle maintenance in inner hair cells
Source: EMBO J. 2023 Jan 3;42(4):e112118. doi: 10.15252/embj.2022112118 (PMC9929643; doi:10.15252/embj.2022112118)
Supplement: Supplementary file 5 — Source Data for Expanded View [file EMBJ-42-e112118-s004.zip]

Archive with 17 entries (12 files):
- Figure Source Data_EMBOJ-2022-112118/Expanded View Figure_EV1/Figure EV1A.tif
- Figure Source Data_EMBOJ-2022-112118/Expanded View Figure_EV1/Figure EV1B.tif
- Figure Source Data_EMBOJ-2022-112118/Expanded View Figure_EV1/Figure EV1E-I.docx
- Figure Source Data_EMBOJ-2022-112118/Expanded View Figure_EV1/
- Figure Source Data_EMBOJ-2022-112118/Expanded View Figure_EV2/Figure EV2A.tif
- Figure Source Data_EMBOJ-2022-112118/Expanded View Figure_EV2/Figure EV2B.tif
- Figure Source Data_EMBOJ-2022-112118/Expanded View Figure_EV2/Figure EV2C,D,F.docx
- Figure Source Data_EMBOJ-2022-112118/Expanded View Figure_EV2/
- Figure Source Data_EMBOJ-2022-112118/Expanded View Figure_EV3/Figure EV3A-C.docx
- Figure Source Data_EMBOJ-2022-112118/Expanded View Figure_EV3/
- Figure Source Data_EMBOJ-2022-112118/Expanded View Figure_EV4/Figure EV4C,D.docx
- Figure Source Data_EMBOJ-2022-112118/Expanded View Figure_EV4/
- Figure Source Data_EMBOJ-2022-112118/Expanded View Figure_EV5/Figure EV5A_Lower panel.tif
- Figure Source Data_EMBOJ-2022-112118/Expanded View Figure_EV5/Figure EV5A_Upper panel.tif
- Figure Source Data_EMBOJ-2022-112118/Expanded View Figure_EV5/Figure EV5B_Lower panel.tif
- Figure Source Data_EMBOJ-2022-112118/Expanded View Figure_EV5/Figure EV5B_Upper panel.tif
- Figure Source Data_EMBOJ-2022-112118/Expanded View Figure_EV5/
