# Supplementary material for: A critical period of prehearing spontaneous Ca2+ spiking is required for hair‐bundle maintenance in inner hair cells
Source: EMBO J. 2023 Jan 3;42(4):e112118. doi: 10.15252/embj.2022112118 (PMC9929643; doi:10.15252/embj.2022112118)
Supplement: Supplementary file 7 — Source Data for Figure 1 [file EMBJ-42-e112118-s002.zip]

Archive with 3 entries (3 files):
- Figure 1/Figure 1A.tif (RGB).tif
- Figure 1/Figure 1B.tif (RGB).Tif
- Figure 1/Figure 1E-I.docx
