# Supplementary material for: A critical period of prehearing spontaneous Ca2+ spiking is required for hair‐bundle maintenance in inner hair cells
Source: EMBO J. 2023 Jan 3;42(4):e112118. doi: 10.15252/embj.2022112118 (PMC9929643; doi:10.15252/embj.2022112118)
Supplement: Supplementary file 8 — Source Data for Figure 2 [file EMBJ-42-e112118-s014.zip]

Archive with 6 entries (6 files):
- Figure 2/Figure 2F_Bottom panel.tif
- Figure 2/Figure 2F_Middle panel.tif
- Figure 2/Figure 2F_Top panel.tif
- Figure 2/Figure 2G_Bottom panel.tif
- Figure 2/Figure 2G_Middle panel.tif
- Figure 2/Figure 2G_Top panel.tif
