# Supplementary material for: A critical period of prehearing spontaneous Ca2+ spiking is required for hair‐bundle maintenance in inner hair cells
Source: EMBO J. 2023 Jan 3;42(4):e112118. doi: 10.15252/embj.2022112118 (PMC9929643; doi:10.15252/embj.2022112118)
Supplement: Supplementary file 10 — Source Data for Figure 4 [file EMBJ-42-e112118-s013.zip]

Archive with 2 entries (2 files):
- Figure 4/Figure 4C-E.docx
- Figure 4/Figure 4H-I.docx
