# Supplementary material for: A critical period of prehearing spontaneous Ca2+ spiking is required for hair‐bundle maintenance in inner hair cells
Source: EMBO J. 2023 Jan 3;42(4):e112118. doi: 10.15252/embj.2022112118 (PMC9929643; doi:10.15252/embj.2022112118)
Supplement: Supplementary file 11 — Source Data for Figure 5 [file EMBJ-42-e112118-s005.zip]

Archive with 10 entries (10 files):
- Figure 5/Figure 5A_P11_Left & Right Panels.tif
- Figure 5/Figure 5B_P11_Left Panel.tif
- Figure 5/Figure 5B_P11_Right Panel.tif
- Figure 5/Figure 5B_P8_Left Panel.tif
- Figure 5/Figure 5B_P8_Right Panel.tif
- Figure 5/Figure 5B_P9_Left & Right Panels.tif
- Figure 5/Figure 5C_Bottom Panel.tif
- Figure 5/Figure 5C_Top Panel.tif
- Figure 5/Figure 5D_Bottom Panel.tif
- Figure 5/Figure 5D_Top Panel.tif
