# Supplementary material for: A critical period of prehearing spontaneous Ca2+ spiking is required for hair‐bundle maintenance in inner hair cells
Source: EMBO J. 2023 Jan 3;42(4):e112118. doi: 10.15252/embj.2022112118 (PMC9929643; doi:10.15252/embj.2022112118)
Supplement: Supplementary file 12 — Source Data for Figure 6 [file EMBJ-42-e112118-s008.zip]

Archive with 8 entries (8 files):
- Figure 6/Figure 6A_P11.tif
- Figure 6/Figure 6A_P6.tif
- Figure 6/Figure 6B_P11.tif
- Figure 6/Figure 6B_P6.tif
- Figure 6/Figure 6C_P11_MYOSIN XV.tif
- Figure 6/Figure 6C_P11_WHIRLIN.tif
- Figure 6/Figure 6D_P11_MYOSIN XV.tif
- Figure 6/Figure 6D_P11_WHIRLIN.tif
