# Supplementary material for: A critical period of prehearing spontaneous Ca2+ spiking is required for hair‐bundle maintenance in inner hair cells
Source: EMBO J. 2023 Jan 3;42(4):e112118. doi: 10.15252/embj.2022112118 (PMC9929643; doi:10.15252/embj.2022112118)
Supplement: Supplementary file 13 — Source Data for Figure 7 [file EMBJ-42-e112118-s006.zip]

Archive with 11 entries (11 files):
- Figure 7/Figure 7G.docx
- Figure 7/Figure 7H.tif
- Figure 7/Figure 7I.tif
- Figure 7/Figure 7J.tif
- Figure 7/Figure 7K.tif
- Figure 7/Figure S7A_P14.tif
- Figure 7/Figure S7A_P5.tif
- Figure 7/Figure S7A_P7.tif
- Figure 7/Figure S7B_P14.tif
- Figure 7/Figure S7B_P5.tif
- Figure 7/Figure S7B_P7.tif
