# Supplementary material for: A critical period of prehearing spontaneous Ca2+ spiking is required for hair‐bundle maintenance in inner hair cells
Source: EMBO J. 2023 Jan 3;42(4):e112118. doi: 10.15252/embj.2022112118 (PMC9929643; doi:10.15252/embj.2022112118)
Supplement: Supplementary file 14 — Source Data for Figure 8 [file EMBJ-42-e112118-s010.zip]

Archive with 1 entries (1 files):
- Figure 8/Figure 8A,B,E.docx
